# Supplementary material for: Identification of Antibody-Mediated Hydrolysis Sites of Oligopeptides Corresponding to the SARS-CoV-2 S-Protein by MALDI-TOF Mass Spectrometry
Source: Int J Mol Sci. 2023 Sep 20;24(18):14342. doi: 10.3390/ijms241814342 (PMC10531968; doi:10.3390/ijms241814342)
Supplement: Supplementary file 1 [file ijms-24-14342-s001.zip]

Archive with 1 entries (1 files):
- ijms-2591205-supplementary.pdf
